# Supplementary material for: Inhibition of ERK1/2 in cancer-associated pancreatic stellate cells suppresses cancer–stromal interaction and metastasis
Source: J Exp Clin Cancer Res. 2019 May 27;38:221. doi: 10.1186/s13046-019-1226-8 (PMC6537367; doi:10.1186/s13046-019-1226-8)
Supplement: Supplementary file 6 — Table S2. Clinicopathological features of PADC samples used for p-ERK1/2 immunohistochemistry. (XLSX 11 kb) [file 13046_2019_1226_MOESM6_ESM.xlsx]

## Sheet: Sheet1
age	sex	DFS	recurrence site	death date	Survival (month)	recurrence	chemo after surgery	dose/course	radiation	degree of differentiation	ly	v	ne	pTS	pT	LN	margin	R	T UICC	N UICC	M UICC	R UICC	stage UICC
78	M	6	brain, Peri	2014-11-18	11	(-)	TS-1	TS-1 100	-	Well to mode	0	1	1	TS2(3.0cm)	4	3(10,11d)	DPM(+)	0	3	0	0	0	ⅡA
76	M	5.16667		2009-10-24	5	(-)	none		-	Well to poor	1	1	3	2	3	1	pDPM+	1	3	1	0	1	IIB
81	M	6	local	2008-08-26	9	(-)	GEM	GEM1000mg×1 time	-	well to mod	3	3	1	3	3		-	0	3	1	0	0	IIB
72	M	71.4		2015-03-05	71	(-)			-	Well to mod(Ph)	0	0	2	2	3	1	-	0	3	1	0	0	IIB
59	M	3	peri, LN	2008-05-14	7	(-)	GEM	1000mg×3 times	-	well to poor	3	2	3	2	3		PCM-,BCM-,DPM+	1	3	0	0	1	IIA
46	M	26	liver	2014-09-15	35	(-)	GEM	GEM1450->1200	-	Well to Poor	1	0	2	3(4.6cm)	3	6(13,17)	-	0	3	1	0	0	IIB
68	F	14		2013-06-13	31	(-)	GEM->S-1	GEM1300mg, cancer vaccine	-	Poor	1	1	2	3(4.2cm)	3	1(17b)	-	0	3	1	0	0	IIB
76	M	4	liver, bone	2012-01-24	6	(-)	GEM	GEM1500mg	+	Mode to poor	1	2	0	4(7.6cm)	3	8(13,17)	pDPM+	1	3	1	0	0	IIB
67	F	51.5333		2015-03-12	51	(-)	GEM	GEM1300mg	-	Poor	0	0	0	1(3.5cm)	2	0	-	0	2	0	0	0	IB
85	F	2	liver	2012-02-14	4	(-)			-	Well to poor	1	0	1	2(2.2cm)	3	0	-	0	3	0	0	0	IIA
